# Supplementary material for: Enhanced Learning and Memory in Patients with CRB1 Retinopathy
Source: Genes (Basel). 2024 May 22;15(6):660. doi: 10.3390/genes15060660 (PMC11203261; doi:10.3390/genes15060660)
Supplement: Supplementary file 1 [file genes-15-00660-s001.zip]

Archive with 5 entries (4 files):
- untitled folder/
- untitled folder/Supplementary table S2.docx
- __MACOSX/untitled folder/._Supplementary table S2.docx
- untitled folder/Supplemental material S1.docx
- __MACOSX/untitled folder/._Supplemental material S1.docx
